# Supplementary material for: An Analysis of Semicircular Channel Backscattering Interferometry through Ray Tracing Simulations
Source: Sensors (Basel). 2022 Jun 6;22(11):4301. doi: 10.3390/s22114301 (PMC9185450; doi:10.3390/s22114301)
Supplement: Supplementary file 1 [file sensors-22-04301-s001.zip]

Archive with 1 entries (1 files):
- sensors-1758285-supplementary.pdf
